# Supplementary material for: Glioma-derived IL-33 orchestrates an inflammatory brain tumor microenvironment that accelerates glioma progression
Source: Nat Commun. 2020 Oct 5;11:4997. doi: 10.1038/s41467-020-18569-4 (PMC7536425; doi:10.1038/s41467-020-18569-4)
Supplement: Supplementary file 3 — Supplementary Data 1 [file 41467_2020_18569_MOESM3_ESM.xlsx]

## Sheet: Cluster info and QC
Cluster information and quality control metrics
												All samples aggregated - quality control metrics and gene signatures
Cluster number	Assigned identity	Color on UMAP	Total number of cells	CON total	CON mouse 1	CON mouse 2	CON mouse 3	IL-33 total	IL-33 mouse 1	IL-33 mouse 2	IL-33 mouse 3	nFeature_RNA AVG	nCount_RNA AVG	percent.mt AVG	nFeature_RNA MIN	nCount_RNA MIN	percent.mt MIN	nFeature_RNA MAX	nCount_RNA MAX	percent.mt MAX	nFeature_RNA SD	nCount_RNA SD	percent.mt SD	DEGs	median_logFC	median_pct.1	median_pct.2
0	Microglia 1	#F8766D	15573	9584	2970	4858	1756	5989	2202	1557	2230	1282.07	3097.9	1.18985	330	511	0	2499	8684	4.87344	298.425	1024.18	0.584681	Dnajb1, Gpr34, P2ry12, Sox4, Jund, Ecscr, P2ry13, Ccr5, Fscn1, Cst3, Junb, Jun, Ier5, Bin2, Cmtm6, Rhob, Tra2b, Ddx5, Cx3cr1, Ptma, Lpcat2, Rgs2, Dnajb4, Btg2, Hspa5, Ckb, Serpinf1, Zfp36, Rnaset2a, Ubc, Tuba1a, Ccr6, Adamts1, Adgrg1, Ier3, Atf3, Adap2os, Nfkbiz, Marcksl1, Tgfb1, Marcks, Slc15a3, Commd8, Srsf5, Basp1, Cmtm7, F11r, Son, Gm10138, Txnip, Ppp1r10, Bin1, Siglech, Fbrsl1, Rps29, Arsb, …	0.360154	0.716	0.3805
1	BMDM 1	#E38900	9957	5415	2535	2577	303	4542	1069	2350	1123	508.632	883.214	1.3825	284	500	0	1354	3164	4.98442	138.853	312.44	0.760467	Ddit4, Tsc22d3, Sult1a1, Serpine1, Ms4a6c, Rgs1, Klf6, Fcgr3, Dusp1, Apoe, C1qa, Grn, C1qb, Selplg, Ctsd, Ctsz, B2m, Hexb, Cd81, Fos, C1qc, Itgb5, Ms4a6d, Cebpb, Tcn2, Ccl3, Ogfrl1, Rnase4, Dusp6, Cd164, Fosb, Lsm6, Ctsa, Ubald2, Vapa, Ctsh, Vsir, Med28, Gm32036, Ms4a6b, Rilpl1, Slc7a7, Stx16, Mia2, Wasf2, Nisch, Atp6v1g1, Golm1, Atp6ap2, Plod1, Ncf1, Tagap, C3ar1, Vgll4, Ctsc, Sipa1, Tgfbr1, Psm…	0.355145	0.314	0.479
2	Microglia 2	#C49A00	4493	1309	531	559	219	3184	1107	1137	940	1547.74	4054.99	1.87771	332	591	0.0470588	2499	9370	4.99306	379.435	1412.31	0.940845	Ccl2, Ccl12, Cd72, Ifi27l2a, Gas6, Il1b, Naaa, Tnf, Pim1, Rps29, Rps28, Rpl41, Rpl37, Fcgr2b, Rpl39, Rpl37a, Tspo, Itgam, Hcar2, Ly86, Rpl35a, Rps26, Ifitm3, Rpl35, Rpl38, Rpl36, Il1a, Marcksl1, Map3k8, Rps18, Rps27, Slfn2, Tmem176a, Rpl36a, Rpl26, Klf10, Rps15a, Rpl32, Il4ra, Rps21, Rps2, Fcgr4, Rps12, Rplp2, Rpl27, Ntpcr, Rpl31, mt-Co1, Rpl34, Rps24, Rps17, Fau, Nrp1, Rps7, mt-Nd3, Rpl28, Rpl13…	0.416772	0.779	0.3935
3	BMDM 2	#99A800	3527	1795	726	892	177	1732	473	805	454	735.248	1469.85	1.92695	245	502	0	2127	5980	4.97547	265.58	694.563	1.09109	Spp1, Apoe, Lyz2, Fam20c, Lgals3bp, Cd63, Ms4a6c, Ctsb, Fth1, Ms4a6d, , Ctsz, Ctsd, H2-D1, Cd9, Npc2, B2m, Grn, Tyrobp, C1qa, C1qc, C1qb, Rpl13, Ctsl, Rgs1, Axl, Ctsa, Psap, Cyba, Rps5, H2-K1, mt-Atp6, Rps19, Cd14, Pld3, Ccl3, Hexa, mt-Co2, Rpl18a, Gnas, Rpl14, Ctsh, Ms4a6b, Tlr2, Rps4x, Serpine2, Syngr1, Cd74, Cox4i1, Rpl32, Rpl3, Atp6v0e, Lamp1, Hacd2, mt-Co3, Rpl10a, Plin2, Rpl19, mt-Cytb, Lag…	0.439629	0.6855	0.645
4	Microglia 3	#53B400	1307	459	109	291	59	848	444	177	227	1572.26	3732.71	1.45872	384	561	0	2494	7753	4.94481	407.189	1324.49	0.841747	Stmn1, Mcm3, Mcm6, Mcm5, Tipin, Mcm2, Hells, Mcm7, Lig1, Tmpo, Mcm4, Rpa2, Ezh2, Fen1, Cdca7, Rrm1, Lmnb1, Fam111a, Nasp, Dnajc9, Orc6, Hat1, Rfc3, Dek, Tuba1b, Tubb5, Psip1, Hmgb2, Ranbp1, B930036N10Rik, Rfc2, Slbp, Anp32b, Ran, Nrm, Dtymk, Ccl12, Impdh2, Nap1l1, Xist, Snrpd1, Arl6ip6, Pcna, H2afz, Naaa, Slc29a1, Smc6, Nop58, Cks2, Srsf7, Smc1a, Ssrp1, Tnf, Nop56, Rfc1, Hspa8, Tagln2, Hmgn2, Ccl…	0.444319	0.43	0.148
5	Microglia 4	#00BC56	879	493	188	217	88	386	92	95	199	580.784	1164.62	2.4503	273	501	0	1368	3317	4.98721	160.091	407.858	1.25958	Lgmn, Csf1r, Malat1, Xist, Junb, mt-Nd1, Psap, Unc93b1, mt-Co3, mt-Atp6, Lpcat2, mt-Nd4, mt-Cytb, Pld4, Ier5, Ccr5, Jun, Sparc, Sirpa, mt-Co1, Ubc, Tmem119, Tra2b, Gm26699, Ier2, Vsir, Rhob, Trf, Selplg, Oser1, Hspa5, Son, Fgd2, P2ry13, Gpr34, Bin1, mt-Co2, Abhd12, Sgk1, Cmtm6, Mbnl1, Ctsa, Top1, Daglb, Hnrnph1, Tmbim6, Oaf, Slco2b1, Tnpo3, Pla2g15, Frmd4a, Fscn1, Ckb, Ccnl1, Cfh, Saraf, Cyth4, R…	0.45814	0.59	0.59
6	Microglia 5	#00C094	863	465	136	267	62	398	166	86	146	1362.13	3453.8	1.47856	435	835	0.0346861	2471	8093	4.76687	317.651	1122.54	0.866596	Fam20c, Lpl, Ccl4, Cd9, Ccl3, Cadm1, Ctsb, Cd83, Cd63, Nceh1, Gadd45b, Bcl2a1b, Apbb2, Nab2, Lgals1, Cd68, Tnf, Axl, Rnf121, Lyz2, Cstb, Id2, Ccrl2, Cd84, Ctsz, Cxcl16, Ctsd, Glipr1, C3ar1, B930036N10Rik, Uap1l1, Aplp2, Neat1, Gem, Atf3, Mt1, Tlr2, Maff, Mif, Syngr1, Rpl38, Mpeg1, Ifrd1, Pld3, Ftl1, Pmp22, Rps2, AC160336.1, Timp2, Fam46c, Tyrobp, Rpl35, Rps28, Nfkbia, Sqstm1, Hif1a, Sgpl1, Rpl41,…	0.359333	0.594	0.308
7	Monocytes	#00BFC4	396	36	9	24	3	360	142	68	150	1729.82	4544.57	2.25606	360	536	0	2483	8551	4.97007	438.026	1573.72	0.893442	H2-Aa, Crip1, Plac8, Ifitm3, S100a6, Cxcl2, Vim, H2-Eb1, Ccr2, Ifitm2, Lgals3, Wfdc17, Tgfbi, Tmsb10, Fxyd5, Ifi27l2a, Anxa2, S100a4, Lgals1, Cd209a, Ly6c2, S100a11, Lsp1, S100a10, Ms4a4c, Ifitm6, Pim1, Napsa, Msrb1, Cybb, Emp3, Ccl9, Hp, Emilin2, Emb, Tagln2, Capg, Plbd1, Ahnak, Gm5150, Fn1, Mndal, Clec4a1, Anxa1, Anxa5, F13a1, Mgst1, Smpdl3a, Itgb7, Metrnl, Ccr1, Msr1, Rnase6, Cfp, Lilr4b, Slfn…	1.16221	0.497	0.0115
8	Microglia 6	#00B6EB	312	299	256	35	8	13	5	2	6	1440.42	3945.94	1.43443	327	589	0.178344	2469	8863	4.46876	381.522	1470.84	0.672943	Cd74, H2-Aa, H2-Ab1, H2-Eb1, H2-DMb1, Irf1, Stat1, Fgl2, H2-DMa, H2-DMb2, Ly6e, H2-T23, H2-Q7, Ccl12, H2-D1, H2-K1, H2-Q4, Tnf, Psmb9, Ttr, Fcgr4, Tap1, Cd180, H2-M3, Hcar2, Slamf8, B2m, Ubc, Atf3, Psmb8, Psme1, Nfkbiz, Tapbpl, Cd72, Tap2, Lag3, Fcgr2b, Sft2d1, Il1a, Ddx5, Marcksl1, Tgm2, Fcgr1, Psmb10, Hspa5, Tapbp, Rnf19b, Ntpcr, Ccl2, Psme2, Plk3, Aif1, Maff, Ccrl2, F11r, Bin2, Ptprc, Cxcl16, …	0.34204	0.686	0.28
9	NK Cells	#06A4FF	310	60	21	33	6	250	96	22	132	1385.43	3183.21	1.98876	334	534	0	2495	8109	4.97427	588.725	1784.86	0.860443	Ccl5, Gzma, AW112010, Nkg7, Tmsb10, Ncr1, Ms4a4b, Lgals1, Klrd1, Ltb, S100a10, Fxyd5, Gzmb, Ptprcap, Ctla2a, Il2rb, Prf1, Xcl1, S100a6, Gimap4, Ctsw, Ccnd2, Anxa2, Klrk1, Dok2, Hcst, Trbc1, Lck, Klra3, Crip1, Dusp5, Txk, Bhlhe40, Emb, Tnfrsf18, Spry2, 44075, Cd2, Klrc1, Vim, Cd7, Gimap1, S100a11, Klrb1c, S100a4, Gimap5, Serpina3g, Il2rg, Ccr2, Ets1, Skap1, Trbc2, Klre1, Itgb7, Sytl3, Gimap3, Thy1…	1.2943	0.429	0.0085
10	Microglia 7	#A58AFF	271	172	32	121	19	99	37	29	33	906.675	1635.92	0.209726	396	587	0	1488	3637	1.24334	189.452	428.301	0.186031	P2ry12, Gpr34, Cx3cr1, P2ry13, Malat1, Ccr5, Rsrp1, Vsir, Tgfbr1, Arhgap45, Lgmn, Selplg, Cyth4, Xist, Mef2c, P2ry6, Gm26825, Rrbp1, Ccnt2, Ogt, Frmd4a, Ifngr1, Marcks, Lair1, Snrnp70, Cd53, Hist1h1e, Tmem173, Laptm5, Pla2g15, Klf3, Gpr183, Rnase4, Arhgap5, AC149090.1, Fam212a, Sparc, Maf, Trem2, Cd37, Adrb2, Lpcat2, Abi3, Son, Fam105a, Mtdh, Ssh2, Susd3, Sall1, Nrip1, Tmem100, Cmtm6, Apbb1ip, Hp…	0.48824	0.561	0.4405
11	BMDM 3	#DF70F8	250	64	32	23	9	186	57	42	87	825.056	1811.66	2.42145	220	504	0	2257	6162	4.98221	526.803	1348.24	1.30347	Cenpa, Ccnb2, Pttg1, Stmn1, Ifi27l2a, Lgals1, Spp1, Tmsb4x, Rps19, Rpl41, Fth1, Rpl32, Tspo, Rplp1, Fau, Ppia, Rps8, Rpl37a, Rps24, Rps16, Rpl23a, Lyz2, Tubb4b, Rplp0, Rpl24, Rps6, Rps27a, Rps18, Rps29, Rps11, Rpl19, Rpl11, Ly86, Gapdh, Rpl23, Rpl13, Rps23, Cd52, Rpl6, Rps2, Rpl14, Selenoh, Rpl18a, Rplp2, Rps5, H2afz, B2m, Rps15, mt-Atp6, Rpl35a, Rps15a, Rpl27a, Rpl31, Rpl17, Rpl4, Rpl9, Cox4i1, …	0.874307	0.78	0.6235
12	BMDM 4	#FB61D7	198	108	46	57	5	90	22	44	24	574.808	1039.01	1.39867	323	511	0	1323	2912	4.16667	194.754	452.879	0.739893	Ifit3, Ifit2, Usp18, Irf7, Ifitm3, Ifi204, Ifi44, Rtp4, Isg15, Ifi207, Phf11b, Ifi202b, Ifi44l, Phf11d, Igtp, Ms4a6c, Ly6e, Apoe, Xaf1, Lgals3bp, C1qa, Tor3a, Ms4a6d, Ifi35, B2m, Stat1, C1qb, Fth1, C1qc, Grn, Klf6, Ms4a6b, Ddit4, Bst2, H2-D1, Ctsz, Dusp1, Capza2, Npc2, Rgs1, Ccl4, Ogfrl1, Serpine1, Calm1, Cd47, Dusp6, Itgb5, Fcgr1, Tcn2, Ccl3, Cebpb, Ctsc, Cd63, Hexa, Hck, Tlr2, Tsc22d3, Shisa5, …	0.674252	0.52	0.357
13	Granulocytes	#FF66A8	135	49	11	32	6	86	37	12	37	1012.13	2753.93	1.28707	244	526	0	2494	9999	4.73402	656.791	2156.74	1.04658	S100a8, S100a9, Ngp, Retnlg, Cxcl2, S100a11, Lcn2, Ifitm1, Lrg1, Anxa1, Ifitm2, Hp, Wfdc21, G0s2, Pglyrp1, S100a6, Clec4e, Cxcr2, Cyp4f18, Cd24a, Mgst1, Hdc, Anxa2, Mcemp1, Trem1, Slpi, Ltb4r1, Clec4d, AC110211.1, Fpr2, Mmp9, Slfn1, Trem3, Slfn4, Ifitm6, Gm5150, Glipr2, Fxyd5, Msrb1, Chil1, Cd44, Mxd1, Ccr1, Gadd45a, Igfbp6, Emb, Lilr4b, Tnfaip2, Lgals3, Ltb, Lmnb1, Lst1, Emilin2, Wfdc17, Lsp1, I…	1.4396	0.4515	0.034
												CON samples only - quality control metrics and gene signatures
												nFeature_RNA AVG	nCount_RNA AVG	percent.mt AVG	nFeature_RNA MIN	nCount_RNA MIN	percent.mt MIN	nFeature_RNA MAX	nCount_RNA MAX	percent.mt MAX	nFeature_RNA SD	nCount_RNA SD	percent.mt SD	DEGs	median_logFC	median_pct.1	median_pct.2
												1305.82	3219.96	1.14821	350	517	0	2498	8684	4.87344	286.568	1023.14	0.55169	Dnajb1, Gpr34, Jund, Ecscr, P2ry12, Ccr5, Sox4, Rps29, Bin2, Rps27, Fscn1, P2ry13, Rhob, Tra2b, Junb, Cx3cr1, Ckb, Hspa5, Ddx5, Jun, Ptma, Dnajb4, Marcksl1, Cst3, Ier5, Cmtm6, Rgs2, Lpcat2, Nfkbiz, Zfp36, B930036N10Rik, Rnaset2a, Atf3, Btg2, Ubc, Ppp1r10, Arf4, F11r, Marcks, Ccl12, Kctd12, Ccr6, Tgfb1, Slc15a3, Il1a, Son, Commd8, Basp1, Adgrg1, Bin1, Arsb, Fbrsl1, Cmtm7, Rab3il1, Susd3, Srsf5, Re…	0.374188	0.725	0.3585
												526.956	926.23	1.37137	285	500	0	1354	3164	4.95392	145.563	329.516	0.754282	Ddit4, Tsc22d3, Pik3ip1, Ms4a6c, Klf6, Apoe, Fcgr3, C1qa, C1qb, Ctsd, Hexb, C1qc, Dusp1, Rgs1, Sult1a1, Grn, B2m, Ctsz, Cebpb, Serpine1, Ms4a6d, Itgb5, Ccl3, Tcn2, Ogfrl1, Rpl13, Dusp6, Rnase4, Ms4a6b, Ctsh, Gm32036, Polr2e, Alg5, Tnfaip8l2, Lsm6, Rilpl1, Med28, Tlr2, Npc2, Vapa, Atp2b1, Slc7a7, Fosb, Ubald2, Ctsc, Atp6ap2, Ncf1, Tagap, Usp2, Cd63, Cables1, Wasf2, Mia2, Vgll4, Mafg, Stx16, Nisch,…	0.360724	0.318	0.453
												1550.92	4195.18	1.60521	507	919	0.0470588	2483	9370	4.77862	355.382	1381.05	0.776732	Ccl2, Ccl12, Cd72, Il1b, Hcar2, Naaa, Pim1, Nrp1, Tspo, Tnf, Gas6, Rps29, Map3k8, Ly86, Fcgr4, Fcgr2b, Il4ra, Itgam, Tmem176a, Rpl37a, Rpl37, Rpl35, Cxcl16, Rpl39, Rps26, Klf10, Il1a, Rpl41, Rpl38, H2-Q7, Rps27, Nectin2, Hebp1, Lag3, Ntpcr, Axl, Rps28, Ccdc86, Atp6v0a2, Marcksl1, Ccrl2, Rpl36, Rpl35a, Tuba1c, Rps21, Bin2, Ccl4, Maff, Csf2rb, Gm10260, Id2, C5ar1, Ptpn1, Rpl32, Evi2a, Rps15a, Tor3a…	0.346475	0.7365	0.3775
												776.386	1583.86	1.93799	245	502	0	2127	5980	4.97547	282.925	757.79	1.07884	Spp1, Apoe, Lyz2, Cd63, Lgals3bp, Ms4a6c, Ctsb, Fth1, Ms4a6d, Ctsz, Ctsd, Grn, B2m, C1qa, C1qc, H2-D1, Fam20c, C1qb, Npc2, Timp2, Tyrobp, Rpl13, Axl, Ctsl, Pla2g7, Rps19, Rps5, mt-Atp6, Cd9, Rgs1, Psap, H2-K1, mt-Co2, Rpl18a, Ctsa, Cyba, Rps4x, Ccl3, Rpl32, Rpl14, Hexa, Tlr2, Cd14, Rpl3, Pld3, Rps9, Plin2, Rps27a, Rpl10a, Gnas, mt-Co3, Ctsh, mt-Cytb, Rpl19, Ms4a6b, Lamp1, Arpc1b, Rps6, Cox4i1, Se…	0.492708	0.729	0.6655
												1560.29	3751.24	1.31467	384	561	0.0527426	2492	7521	3.82294	384.745	1263.41	0.690626	Stmn1, Mcm3, Mcm5, Mcm6, Mcm7, Mcm2, Lig1, Mcm4, Hells, Tipin, Ezh2, Rrm1, Lmnb1, Fen1, Rpa2, Cdca7, Dnajc9, Fam111a, Tmpo, Orc6, Dek, Hat1, Psip1, Tubb5, Tuba1b, Hmgb2, Nasp, Anp32b, Ranbp1, Rfc2, Slbp, Nrm, Ccl12, Nap1l1, B930036N10Rik, Lbr, Arl6ip6, Ran, Dtymk, Xist, Hjurp, Tagln2, H2afz, Pole4, Snrpd1, Ssrp1, Slc29a1, Smc6, Pcna, Hmgn2, Cks2, Smc1a, Rbbp7, Tnf, Hspa8, Dctpp1, Alad, Adamts1, H…	0.431861	0.435	0.1435
												576.933	1183.26	2.34838	273	501	0	1368	3317	4.98721	160.308	420.254	1.2652	Lgmn, Malat1, Csf1r, Xist, mt-Nd1, Junb, Psap, mt-Co3, Lpcat2, mt-Nd4, mt-Atp6, Unc93b1, mt-Cytb, Pld4, Ubc, Ccr5, Sparc, mt-Co1, Sirpa, Ier5, Tra2b, Tmem119, Rhob, Trf, Son, Hspa5, Vsir, Oser1, P2ry13, Fgd2, Bin1, Gm26699, Ier2, Gpr34, Sgk1, Abhd12, Mbnl1, mt-Co2, Ctsa, Hnrnph1, Slco2b1, Cmtm6, Top1, Daglb, Cfh, Saraf, Pla2g15, Ckb, Ccnl1, Fscn1, Adap2os, Cyth4, Frmd4a, Rlim, Adamts1, Adgre1, Oa…	0.483933	0.694	0.69
												1415.45	3682.13	1.39958	592	1205	0.0346861	2469	8093	4.76687	320.057	1169.53	0.822073	Fam20c, Lpl, Ccl4, Ccl3, Lgals1, Cd9, Gadd45b, Ctsb, Cd83, Tnf, Cd63, Bcl2a1b, Nab2, Cadm1, Apbb2, Axl, Cstb, Tubb6, Nceh1, Cxcl16, Cd68, B930036N10Rik, Id2, Cd84, Glipr1, Ctsz, Rnf121, Gem, Lyz2, Ccrl2, C3ar1, Ctsd, Maff, Aplp2, Uap1l1, Tlr2, Rpl38, Mif, Rpl35, Rps2, Ifrd1, Emp3, Ftl1, Hif1a, Mt1, Sgpl1, Neat1, Tyrobp, Plin2, Pld3, Syngr1, Rpl41, Rps28, Rps26, Rplp2, Gapdh, Slc15a3, Cd52, Gm1705…	0.400934	0.63	0.323
												1658.72	4245.22	2.47458	464	753	0.949367	2323	7596	4.89845	418.338	1479.26	0.979862	Plac8, Crip1, S100a6, Ifitm2, Ccr2, Ly6c2, Anxa2, Hp, S100a11, Napsa, S100a4, Ifitm6, Ly6c1, Mgst1, F13a1, Clec4a1, Chil3, Emb, Clec12a, Emilin2, Plbd1, Clec4e, Gm5150, Ahnak, Mndal, Sell, Pira2, Rasgrp2, Itgal, Slpi, Sirpb1c, Mcemp1, Cfp, Pfkp, Ifi203, Gda, Sirpb1b, Gm21188, Cd177, Slfn1, Gpr141, Gm15987, Rara, Adgre5, Vim, Lgals3, Anxa1, Mcub, Cytip, Cybb, Ltb4r1, Wfdc17, Itgb7, Bhlhe40, Iqgap1…	1.18323	0.444	0.006
												1450.85	3995.94	1.4183	327	589	0.178344	2469	8863	4.45938	380.581	1469.2	0.643513	Cd74, H2-Aa, H2-Ab1, H2-Eb1, H2-DMb1, Stat1, Fgl2, Irf1, H2-DMa, H2-DMb2, Ly6e, H2-T23, H2-D1, H2-Q7, Ccl12, Fcgr4, H2-K1, Cd72, Tap1, Psmb9, Tnf, H2-Q4, Hcar2, Cd180, AW112010, H2-M3, B2m, Psme1, Psmb8, Ccl2, Slamf8, Ttr, Fcgr2b, Lag3, Tapbpl, Tap2, Pim1, Il1a, Bst2, Naaa, Il1b, Ly86, Marcksl1, Fcgr1, Psme2, Atf3, Gbp7, Cxcl16, Bin2, Ntpcr, Tapbp, Psmb10, Maff, Tspo, Aif1, Itgam, Ccrl2, Nfkbiz, …	0.358383	0.686	0.259
												1291.93	2996.7	1.837	411	534	0.727935	2458	8109	4.00782	602.689	1891.34	0.728506	Gzma, Nkg7, Ms4a4b, Ncr1, S100a10, Gzmb, Ptprcap, Prf1, Ctsw, Il2rb, Klrk1, Trbc2, Dok2, Gimap4, Bhlhe40, Lck, Trbc1, Txk, Ctla2a, Cma1, 44075, Cd2, 4930523C07Rik, Emb, Ets1, Gimap3, Spry2, Sytl3, Klre1, Anxa1, Thy1, Gimap5, Tnfrsf18, Tbc1d10c, Gata3, Eomes, Skap1, Ccl5, Dusp5, Anxa2, Klrd1, Crip1, Mndal, S100a11, Fxyd5, Ccr2, Il2rg, Vim, Hcst, S100a6, Sema4a, Ltb, AW112010, Tmsb10, 44080, Iqgap1…	1.29636	0.483	0.0185
												898.122	1631.83	0.200764	423	617	0	1321	2621	1.24334	171.69	404.415	0.177371	P2ry12, Cx3cr1, Gpr34, P2ry13, Malat1, Gm26825, Ccr5, Arhgap45, Vsir, Rsrp1, Lgmn, Hist1h1e, Tgfbr1, Ccnt2, Selplg, Rrbp1, P2ry6, Cyth4, Cd53, Mef2c, Gpr183, Xist, Ifngr1, Ogt, Tmem173, Marcks, Frmd4a, Laptm5, Snrnp70, Klf3, Lair1, Son, Maf, Adrb2, Trem2, Fam212a, Ssh2, Sall1, Lpcat2, Orai1, Abi3, Pla2g15, Rnase4, Sparc, Arhgap5, Tmem176b, Nrip1, Fchsd2, Fam105a, Trim35, Bmyc, Apbb1ip, AC149090.1…	0.494595	0.5495	0.439
												767.484	1713.36	2.61725	220	504	0	2024	5271	4.73083	493.978	1255.63	1.19111	Cenpa, Pttg1, Ifi27l2a, Stmn1, Lgals1, Tspo, Spp1, Tmsb4x, Fth1, B2m, Rps19, mt-Atp6, Cd52, Lyz2, Fau, mt-Nd1, Ly86, Rps11, Rpl41, Rplp0, Rps16, Apoe, Rpl4, mt-Co2, Tyrobp, Anxa5, Rplp1, mt-Co3, Ly6e, Rpl32, Tubb4b, Rpl19, Npc2, Rpl14, Ramp1, Calm3, Gapdh, Pfdn5, Rps23, C1qb, Rpl15, Cox4i1, Itm2b, Rpl23, C1qa, Rps6, mt-Co1, Rpl23a, Ppia, mt-Nd4, Rpl21, Rps14, Rpl11, Rps2, Hist1h2bc, Rpl37a, Rps15…	0.773202	0.758	0.647
												604.028	1112.67	1.35696	323	511	0.121654	1323	2912	3.01827	207.418	484.95	0.651786	Ifit3, Ifit2, Irf7, Usp18, Ifi207, Rtp4, Ifi204, Ifitm3, Ifi44, Ifi202b, Ifi44l, Isg15, Phf11b, Ms4a6c, Phf11d, Lgals3bp, Apoe, Igtp, Xaf1, C1qa, Stat1, Tor3a, Ly6e, B2m, C1qb, Fth1, Ms4a6d, Ifi35, Ddit4, C1qc, Bst2, Grn, Npc2, Klf6, Pik3ip1, H2-D1, Ms4a6b, Ctsz, Ctsb, Rgs1, Calm1, Dusp6, Shisa5, Ctsc, Serpine1, Capza2, Cebpb, Tsc22d3, Itgb5, Cd47, Ctsl, Fcgr1, Hexa, Ccl4, Ccl3, Cd63, Tcn2, Hck, …	0.730923	0.546	0.37
												1052.55	3115.18	0.984695	298	606	0.0820008	2470	9999	2.78497	599.856	2270.03	0.668308	S100a8, S100a9, Ngp, Retnlg, Camp, Lcn2, S100a11, Ifitm1, Anxa1, Wfdc21, Hp, Pglyrp1, S100a6, Lrg1, Ifitm6, Anxa2, Hdc, Clec4e, Mgst1, Mmp8, Ly6g, Cd24a, Slpi, Mcemp1, G0s2, Ltb4r1, Cxcr2, Mmp9, Fpr2, Trem1, Gm5150, Serpinb1a, Ly6c2, Cd177, AA467197, Trem3, Clec4d, Glipr2, Emb, Pi16, Sell, Unc119, Slfn4, Cd3d, Plp2, Arg2, Slfn1, Ly6c1, Tacstd2, Clec12a, Cyp4f18, Ifitm2, Pstpip1, Chil1, Lgals3, Cd…	1.57554	0.449	0.0075
												IL-33 samples only - quality control metrics and gene signatures
												nFeature_RNA AVG	nCount_RNA AVG	percent.mt AVG	nFeature_RNA MIN	nCount_RNA MIN	percent.mt MIN	nFeature_RNA MAX	nCount_RNA MAX	percent.mt MAX	nFeature_RNA SD	nCount_RNA SD	percent.mt SD	DEGs	median_logFC	median_pct.1	median_pct.2
												1244.06	2902.57	1.25648	330	511	0	2499	7909	4.74117	312.771	995.251	0.628244	Dnajb1, P2ry12, Gpr34, Sox4, Ecscr, Jund, P2ry13, Cst3, Ier5, Cmtm6, Fscn1, Adap2os, Jun, Junb, Ccr5, Lpcat2, Rnaset2a, Cx3cr1, Rhob, Btg2, Tra2b, Bin2, Rgs2, Adgrg1, Ptma, Ccr6, Ddx5, Zfp36, Siglech, Srsf5, Malat1, H3f3b, Sparc, Slco2b1, Marcks, Ckb, Cmtm7, Gm12166, Basp1, Tgfb1, Fgd2, Son, Sirpa, Plxdc2, Bin1, Ighm, Arsb, Unc93b1, Ivns1abp, Susd3, Commd8, Dnajb4, Txnip, Egr1, Srgap2, Snn, Mef2c…	0.356066	0.6955	0.385
												486.786	831.93	1.39576	284	500	0	1203	2861	4.98442	127.009	282.372	0.767649	Ddit4, Klf6, Dusp1, C1qa, Fos, Apoe, Ctsd, C1qb, Hexb, Selplg, Fcgr3, Tsc22d3, Cd81, Sult1a1, Rgs1, Grn, Ubb, Ctsz, B2m, Itgb5, Ms4a6c, Ms4a6d, Tcn2, Rnase4, Tmem119, Cebpb, Ogfrl1, Ccl3, Vsir, Fosb, Dusp6, Mdh1, Leprot, Glul, Ctsa, Ubald2, Zfand6, Rin2, Vapa, Lsm6, Comt, Slc7a7, Pon3, Wasf2, Med28, Cd82, Nisch, Atp6v1g1, Rilpl1, Cd164, Plod1, Mef2a, Gm32036, C3ar1, Psma6, Adipor1, Jak1, Jmjd1c, …	0.356551	0.298	0.483
												1546.44	3997.35	1.98974	332	591	0.0545851	2499	8953	4.99306	388.939	1421.17	0.978881	Ccl2, Ccl12, Cd72, Ifi27l2a, Gas6, Tnf, Naaa, Rps29, Rps28, Il1b, Pim1, Fcgr2b, Itgam, Rpl37, Rpl41, Rpl39, Rpl37a, Tspo, Ly86, Hcar2, Rpl35, Rps26, Rpl35a, Rpl38, Rpl36, Map3k8, Slfn2, Rps27, Rpl36a, Rps18, Fcgr4, Il4ra, Rpl32, Ifitm3, Nrp1, Rps15a, Rpl26, Marcksl1, Tmem176a, Rps2, Rps12, Klf10, Nectin2, Ntpcr, Cxcl16, Rps21, Axl, Rpl27, Fau, Rpl31, Rplp2, Rpl28, Rpl13a, Itga6, Rpl34, Tuba1c, Rp…	0.405317	0.7995	0.385
												692.613	1351.69	1.9155	303	503	0	1831	4874	4.96689	239.038	600.066	1.10384	Spp1, Apoe, Cd63, Ctsb, Lyz2, Fth1, Ctsz, Ctsd, B2m, Ms4a6c, Ms4a6d, C1qa, Grn, Fam20c, Cd9, H2-D1, Npc2, C1qb, C1qc, Lgals3bp, Tyrobp, Timp2, Rgs1, Ctsa, Ftl1, Cyba, Psap, Ctsl, Pld3, Cd14, Rpl13, Hexa, Ccl3, H2-K1, Axl, Rps5, Cd74, Syngr1, Gnas, Serpine2, mt-Atp6, Ms4a6b, Ctsh, Hacd2, Rps19, Atp6v0e, Cox4i1, Rpl14, mt-Co2, Hsp90b1, Tlr2, Itgb5, Sult1a1, Lamp1, Lag3, Osm, Cd83, Gde1, Rpl15, Atp6…	0.421713	0.595	0.518
												1578.74	3722.68	1.53669	404	577	0	2494	7753	4.94481	418.916	1357.03	0.904026	Stmn1, Mcm3, Mcm6, Mcm5, Hells, Tipin, Mcm2, Lig1, Mcm7, Dtl, Rpa2, Mcm4, Cdt1, Dut, Ezh2, Cdca7, Fen1, Fam111a, Nasp, Rrm1, Lmnb1, Dnajc9, Rfc3, Tuba1b, Atad2, Hat1, Tmpo, B930036N10Rik, Orc6, Tubb5, Dek, Psip1, Rfc2, Hmgb2, Slbp, Ranbp1, Tfdp1, Ran, Nrm, Impdh2, Dtymk, Anp32b, Ccl12, Pcna, Xist, Srsf7, Snrpd1, Arl6ip6, Cks2, Nop58, H2afz, Nap1l1, Naaa, Hspa8, Slc29a1, Nop56, Smc1a, Tnf, Rfc1, S…	0.477007	0.412	0.144
												585.702	1140.81	2.58047	279	507	0.0989609	1234	2808	4.9676	159.887	390.703	1.24187	Lgmn, Csf1r, Xist, Malat1, Unc93b1, Junb, Psap, mt-Atp6, mt-Nd1, mt-Co3, Ier2, mt-Cytb, Ier5, Gm26699, Sirpa, Jun, Pld4, Sparc, mt-Nd4, Lpcat2, Hexb, Vsir, mt-Co1, Ccr5, Tmem119, Tra2b, Selplg, Rhob, Ubc, Trf, Oser1, Gpr34, mt-Co2, Oaf, Tmbim6, Hspa5, Fgd2, Cmtm6, Son, Tnpo3, P2ry13, Bin1, Daglb, Top1, Abhd12, Mbnl1, Sgk1, Ctsa, Hnrnph1, Pla2g15, Man2b1, Frmd4a, mt-Nd2, Adgrg1, Slco2b1, Edem2, La…	0.474066	0.5755	0.5895
												1299.84	3187.02	1.57084	435	835	0.227066	2471	6808	4.59674	303.551	1002.48	0.908245	Fam20c, Lpl, Cd9, Cadm1, Ccl4, Ccl3, Ctsb, Nceh1, Cd83, Cd63, Apbb2, Cd68, Rnf121, Lyz2, Bcl2a1b, Nab2, Ccrl2, Ctsd, Axl, Id2, C3ar1, Atf3, Neat1, Ctsz, Cd84, Cacna1a, Fam46c, Cstb, AC160336.1, Tnf, Aplp2, Glipr1, Mt1, Slc6a6, Cxcl16, Timp2, Mpeg1, Sqstm1, Pmp22, Lgals1, Syngr1, Sirpa, Tnfaip3, B930036N10Rik, Tlr2, Serpine2, Abcg1, Bcl2l1, Dnase2a, Nfkbia, Pld3, Maff, Abca1, Tmem86a, Mif, Gem, Cr…	0.377924	0.55	0.2945
												1736.92	4574.51	2.23421	360	536	0	2483	8551	4.97007	439.873	1581.68	0.882843	H2-Aa, Crip1, Plac8, S100a6, H2-Eb1, Vim, Ifitm3, Ccr2, Cxcl2, Ifitm2, Lgals3, Wfdc17, Tgfbi, Tmsb10, Fxyd5, S100a4, Anxa2, Cd209a, Lgals1, Ifi27l2a, Ly6c2, S100a11, Lsp1, S100a10, Ms4a4c, Ifitm6, H2-DMb1, Napsa, Emp3, Cybb, Msrb1, Emilin2, Hp, Emb, Plbd1, Capg, Ahnak, Gm5150, Fn1, Mndal, Anxa1, Clec4a1, Anxa5, F13a1, Mgst1, Cfp, Itgb7, Lilr4b, Msr1, Rnase6, Metrnl, Ltb4r1, Gsn, Pira2, Mcub, Sirp…	1.13796	0.489	0.011
												1200.54	2796	1.80546	551	987	0.401606	1778	4819	4.46876	332.331	984.032	1.1389	H2-Eb1, H2-Aa, Cd74, H2-Ab1, Hcfc1r1, Zkscan14, Tnfsf13b, H2-DMb1, Zfp691, Slc25a36, Spast, Ezh1, Fzr1, Timm21, H2-T22, Prkaca, Mcmbp, Csmd3, Rp2, Mdm2, Taf11, Ctbs, Hist4h4, Mbd1, Egr3, Sdccag3, Ogfod3, Myo1c, Zfp326, Ttc28, H2-T23, Sh3bp1, Nav2, Ruvbl2, Foxo3, Rgl2, Rpain, 1110059G10Rik, Mtpn, Irf3, Trappc2l, Asb2, Morc3, Upf3a, Man2c1, Prkra, Itsn2, Srsf5, Ptdss1, Rbmxl1, Mcrs1, Lmo2, Trpv2, P…	0.543911	0.385	0.1085
												1407.88	3227.97	2.02518	334	534	0	2495	7093	4.97427	584.324	1759.37	0.886639	Ccl5, Gzma, AW112010, Nkg7, Tmsb10, Ncr1, Ms4a4b, Ltb, Klrd1, S100a10, Gzmb, Ptprcap, Ctla2a, Xcl1, Il2rb, Fxyd5, Prf1, Ccnd2, Gimap4, Ctsw, Anxa2, Klrk1, S100a6, Dok2, Trbc1, Lck, Txk, Hcst, Bhlhe40, Klra3, Dusp5, Tnfrsf18, Emb, Spry2, Crip1, 44075, Klrc1, Cd2, Serpina3g, Cd7, Klrb1c, Gimap5, Gimap1, Skap1, S100a11, Ets1, Il2rg, Klre1, Itgb7, Sytl3, Klrc2, Tbc1d10c, Thy1, Gimap3, Pglyrp1, Klrb1f…	1.24782	0.41	0.0085
												921.535	1643.02	0.225298	396	587	0	1488	3637	1.03917	217.025	468.978	0.200166	P2ry12, Gpr34, Cx3cr1, Malat1, Rsrp1, P2ry13, Ccr5, Vsir, Tgfbr1, Xist, AC149090.1, Cyth4, Mef2c, Lgmn, Cd37, Selplg, Frmd4a, Susd3, P2ry6, Arhgap5, Pla2g15, Ogt, Tmem100, Rrbp1, Rnase4, Cmtm6, Marcks, Snrnp70, Lair1, Arhgap45, Mtdh, Frmd4b, Ccnt2, Fam212a, Ophn1, Sparc, Tmem119, Phf14, Ifngr1, Laptm5, Klf3, Serinc3, Srgap2, Cebpg, Fam105a, Mgat4a, Maf, Dock4, Hpgds, Dync1i2, Rnaset2a, Trem2, Epb…	0.507448	0.586	0.4475
												844.866	1845.48	2.35408	224	523	0	2257	6162	4.98221	537.486	1380.29	1.33636	Ccnb2, Cenpa, Pttg1, Stmn1, Tmsb4x, Spp1, Lgals1, Ifi27l2a, Rpl41, Rpl32, Rps19, Rplp1, Rps8, Ppia, Rps24, Fth1, Rpl37a, Rps29, Rpl23a, Fau, Rps27a, Rps18, Rpl24, Tubb4b, Rps16, Tspo, Rps6, Rpl35a, Selenoh, Rpl11, Gapdh, Rpl39, Rpl27a, Rpl35, Rpl13, Rpl23, Rpl19, H2afz, Rpl6, Rpl36a, Gatm, Rplp0, Rplp2, Rpl18a, Rps2, Lyz2, Rps23, Rps15a, Tuba1b, Rps5, Ly86, Rps11, Rpl9, Rpl14, Rps9, Rpl31, Rpl17,…	0.842783	0.79	0.6215
												539.744	950.622	1.44874	329	511	0	1133	2446	4.16667	173.07	395.931	0.834484	Ifit3, Ifit2, Usp18, Ifitm3, Ifi204, Isg15, Oasl1, Ifi44, Irf7, Rtp4, Igtp, Phf11d, Phf11b, Ly6e, Ms4a6c, Ifi35, Ms4a6d, Xaf1, C1qa, Tor3a, Apoe, B2m, Ms4a6b, Lgals3bp, Grn, C1qb, Klf6, Zufsp, C1qc, Fth1, Ogfrl1, Slfn2, Ccl4, Dusp1, H2-D1, Capza2, Zc3hav1, Ddit4, Bst2, Cd81, Cd47, Tlr2, Fcgr1, Tcn2, Ccl3, Itgb5, Rbm26, Mlph, Irf8, Rilpl1, Rgs1,	0.817399	0.522	0.282
												989.105	2548.11	1.45936	244	526	0	2494	7947	4.73402	689.474	2074.83	1.17975	S100a8, S100a9, Retnlg, S100a11, Lrg1, G0s2, Ifitm1, Lcn2, Hp, Cxcr2, Clec4e, Wfdc21, Cd24a, AC110211.1, Hdc, Trem1, Clec4d, Slfn1, F630028O10Rik, Cyp4f18, Slpi, Clec4n, Cxcl2, Ifitm2, Pglyrp1, Anxa1, Mgst1, Tnfaip2, Msrb1, Fxyd5, Ccr1, Mcemp1, Ltb4r1, Mxd1, Gadd45a, Gm5150, S100a6, Cd44, Igfbp6, Anxa2, Lmnb1, Lilr4b, Ltb, Il1b, Lst1, Cdk2ap2, Lgals3, Emilin2, Lsp1, Fgl2, Wfdc17, Cd300lf, Srgn, F…	1.43881	0.465	0.0725
