# Supplementary material for: Glioma-derived IL-33 orchestrates an inflammatory brain tumor microenvironment that accelerates glioma progression
Source: Nat Commun. 2020 Oct 5;11:4997. doi: 10.1038/s41467-020-18569-4 (PMC7536425; doi:10.1038/s41467-020-18569-4)
Supplement: Supplementary file 5 — Source Data [file 41467_2020_18569_MOESM5_ESM.xlsx]

## Sheet: Fig1C
					CCL2	CXCL10	IL33	CXCL8	CCL7	KITLG	TGFa	CCL22	CCL26	FGF2	IL7	CCL1	CCL8	CCL13	IL20	CSF3	PDGFBB	CX3CL1	CCL11	FLT3LG	CXCL5	IL21	IL16	IL23	CCL15	IFNA2	CXCL12	TSLP	PDGFAA	CCL24	CCL21	TPO	VEGF	LIF
	Human multiplex		Control	Replicate #1	0	0	5.98	0	0	2.8	1.24	3.2	13.15	915.75	3.23	2.2	32.4	82.19	177.69	2.39	2.47	37.33	0	0	0	6.46	11.87	26.2	0	2.62	49.81	1.4	18.01	3.04	81.45	0	0	0.04
				Replicate #2	0	0	4.88	0	0	2.32	1.64	9.98	21.4	1292.68	3.92	3.6	43.54	85.58	248.1	4.77	3.73	46.69	0	0	0	8.82	22.7	22.16	0	3.35	158.67	3.48	21.05	11.24	116.84	0	8.7	0
				Replicate #3	0	0	5.98	0.3	0.38	4.24	2.25	13.12	55.41	1701.99	6.79	6.51	63.4	125.67	224.67	5.78	5.98	70.6	0	0	0	15.09	29.19	10.22	18.66	2.48	221.85	4	35.5	9.25	18.42	0.9	11.12	0
			BT25	Replicate #1	13.44	0	12.53	0.49	1.08	4.96	2.71	7.69	23.67	1169.16	3.79	4.29	50.72	82.19	224.67	4.56	5.29	63.62	0	0	0	18.95	78.45	34.45	0	5.44	468.4	7.22	33.5	3.63	54.55	0	209.43	55.76
				Replicate #2	9.59	0	10.37	0.43	0.03	4.96	2.92	13.12	59.47	1726.14	5.73	7.58	66.19	124.96	277.24	5.38	5.75	65.65	0	0	14.35	16.64	47.85	30.29	43.64	3.35	418.63	5.72	37.9	8.73	92.6	12.21	8.7	10.33
				Replicate #3	3.07	0	0	0.04	0.38	4.48	1.8	9.98	19.5	1397.79	3.96	2.59	36.2	76.98	177.69	5.58	5.52	55.53	0	0	45.48	10.39	32.94	14.19	0	6.52	127.24	6.56	22.29	3.04	24.46	0	18.85	0
			BT147	Replicate #1	1359.26	91.75	217.81	6.47	3.2	35.95	7.34	14.75	54.82	1863.46	6.57	6.43	68.3	123.53	306.13	5.68	4.28	62.07	0	5.82	0	15.09	56.78	12.21	28.27	3.98	250.71	4.86	20.05	1.25	25.84	4.65	0	0
				Replicate #2	1592.98	163.29	247.94	12.87	8.46	56.03	11.18	51.89	57.17	1784.9	6.61	6.29	65.09	121.17	236.4	6.28	6.93	68.64	0	8.64	0	9.61	43.65	14.19	0	3.66	271.53	3.14	16.7	0	7.63	0	9.34	0
				Replicate #3	812.39	42.17	152.58	3.99	3.55	25.38	4.52	23.79	32.26	2190.14	4.43	4.18	45.08	81.39	212.93	3.93	5.52	55.53	0	0	0	19.72	52.68	47.66	6.73	4.32	151.97	3.66	18.33	7.65	46.53	0	8.7	4.88
	Mouse multiplex				IL4	CXCL10	IL7	CCL11	CCL2	KC	CCL3	IL9	IL1a	IL10
			Control	Replicate #1	0	1.73	4.67	0.78	6.16	3.2	4.97	4.46	7.69	9.34
				Replicate #2	0	2.11	5.19	0.56	2.22	4.49	11.79	1.85	2.52	3.98
				Replicate #3	0	3.45	6.34	2.78	6.66	5.73	14.59	26.9	2.44	3.98
			BT25	Replicate #1	3.15	23.82	3	9.1	18.86	7.36	0	41.04	4.37	12
				Replicate #2	3.42	15.03	8.04	4.95	9.16	9.57	27.18	51.21	5.81	7.7
				Replicate #3	0	9.91	5.19	5.68	14.36	9.92	19.7	40.03	6.44	7.7
			BT147	Replicate #1	16.35	49.69	8.98	7.22	21.28	9.29	11.12	54.79	2.52	0.39
				Replicate #2	15.31	44.64	4.13	7.9	10.17	7.58	0	4	0.51	OOR
				Replicate #3	0.26	26.49	4.54	3.81	4.18	4.57	14.59	2.5	2.52	5.55

## Sheet: Fig1D
			Control			BT25			BT147
			replicate #1	replicate #2	replicate #3	replicate #1	replicate #2	replicate #3	replicate #1	replicate #2	replicate #3
		hCCL2	0	0	0	13.44	9.59	3.07	1359.26	1592.98	812.39
		hCXCL10	0	0	0	0	0	0	91.75	163.29	42.17
		hIL33	5.98	4.88	5.98	12.53	10.37	0	217.81	247.94	152.58
		hCXCL8	0	0	0.3	0.49	0.43	0.04	6.47	12.87	3.99
		hCCL7	0	0	0.38	1.08	0.03	0.38	3.2	8.46	3.55
		hKITLG	2.8	2.32	4.24	4.96	4.96	4.48	35.95	56.03	25.38
		hTGFα	1.24	1.64	2.25	2.71	2.92	1.8	7.34	11.18	4.52

## Sheet: Fig2C
				LOW IL33					HIGH IL3
				BT25	BT63	BT67	BT73	BT143	BT53	BT119	BT127	BT140	BT147
			Mean # of infiltrated macrophages/field	5.4	3.6	1.2	2.8	1.4	31.4	21.8	9.8	7.8	21.2

## Sheet: Fig3D
	Control	IL33		DNLS
Days		Clone 3	Clone 9	Clone 3	Clone 4		From 3 experiments
	No. of dead mice						U87 control (N=14), IL-33 (clone 3; N=10, clone 9; N=10), or DNLS (clone 3; N=3, clone 4; N=3)
18			1
20			2
21			1
22		1
23			1
24		2
25			2
26		2
27		1	1
28		1
29		2	1
30		1
31			1
43	1
46	1
48	1
49	1
53	1
58	1
63	1
66	1
68	1
70	1
72	2
75	1
77	1
304				1
330				1
343				1
404					1
495					2**
total (N)	14	10	10	3	3
* alive

## Sheet: Fig3E
		CD11b+ Gr1- Macrophage
		Sham				Control			IL-33
		replicate #1	replicate #2	replicate #3	replicate #4	replicate #1	replicate #2	replicate #3	replicate #1	replicate #2	replicate #3
		24360.1	25806.1	18479.4	20622.8	45075	46392.9	48311.1	114518	93275.9	99834.2

## Sheet: Fig3G
Days	Control	IL33
	No. of dead mice			From 3 experiments
7		1		K1492 control (N=15), IL-33 (N=18)
11		1
12		3
13		2
14		3
15		1
16		1
21	1	1
23	1
25	1
27	1
29		1
30	1
43		1
64	1	1
75	3
77	2
83	1
84	2
122	1	2*
total (N)	15	18
* alive

## Sheet: Fig4C
		Control				IL-33				DNLS
		replicate #1	replicate #2	replicate #3	replicate #4	replicate #1	replicate #2	replicate #3	replicate #4	replicate #1	replicate #2	replicate #3	replicate #4
	LIF	0.62	1.13	1.13	1.13	35.72	13.86	22.3	5.35	1.13	1.13	1.13	0.97
	IL6	1.21	0.87	1.57	0.35	24.35	11.98	40.58	5.95	2.01	1.5	1	0.92
	IL8	2.92	0.51	0.39	0.18	7.28	3.1	2.33	3.41	0.24	0.09	0.08	0.16
	CCL2	1.77	0.96	0.82	0.45	12.38	5.17	0.36	1.54	9.68	25.87	35.93	6.23
	IL1RN	1.09	1.63	0.22	1.06	5.09	2.24	1.54	3.86	0.56	0.57	0.96	0.72
	CXCL1	0.99	1.9	0.3	0.81	3.83	1.1	2.56	0.83	0.25	0.09	0.14	0.1
	CSF3	0.89	1.19	0	1.92	2.44	2.07	1.8	1.75	0	0.41	0.71	1.04
	CCL3	0.55	1.09	0.76	1.6	1.66	0.53	0.85	1.27	4.55	4.77	2.08	2.2
	IL1b	0.83	1.83	0.91	0.43	2.2	4.08	1.62	4.93	1.17	2.51	1.7	1.92
	IL33	1.6	0.84	0.72	0.84	1.07	1.33	1.1	0.72	2.27	1.06	1.91	2.36

## Sheet: Fig5C
			Control			IL33				ΔNLS
Anti-inflammatory			Replicate #1	Replicate #2	Replicate #3	Replicate #1	Replicate #2	Replicate #3	Replicate #4	Replicate #1	Replicate #2	Replicate #3	Replicate #4
		mCD206	54.06	57.21	50.5	337.62	106.84	403.36	537.27	57.28	86.25	65.2	61.38
		mCD86	47.99	49.22	30.53	73.22	59.51	69.39	89.96	37.19	40.42	42.68	46.69
		mStat3	1054.59	1026.62	972.95	1606.74	1301.86	1546.92	1808.35	942.15	1133.34	1094.19	979.19
		mTGFb1	193.89	202.13	202.13	289.82	257.78	349.23	397.76	194.07	263.5	194.42	202.72
		mIRF7	26.27	17.24	13.28	76.27	62.18	77.45	45.67	20.93	25.72	23.71	55.87
		mTrem2	241.66	252.1	244.8	406.77	365.85	414.87	498.52	239.03	359.48	254.88	244.94
Pro-inflammatory			Control			IL33				ΔNLS
			Replicate #1	Replicate #2	Replicate #3	Replicate #1	Replicate #2	Replicate #3	Replicate #4	Replicate #1	Replicate #2	Replicate #3	Replicate #4
		mNos2	4.56	5.25	6.92	1.02	5.02	8.35	9.13	10.4	3.24	3.56	11.82
		mIFNG	1	1	1	1.02	1	1.15	1.11	1	1	1.19	1
		mIL6	1	1	1	1.02	1	1.15	1.11	1	1	1.19	1
		mTNFA	1	1.25	1	3.05	3.24	1.15	1.11	1	1	1.19	5.39
		mIL1B	34.96	24.24	15.09	152.54	71.12	98.18	136.46	12.32	37.83	8.3	30.17

## Sheet: Fig5E
	Normal brain				PDGFB					PDGFA							NF1 + Cre
	Replicate #1	Replicate #2	Replicate #3	Replicate #4	Replicate #1	Replicate #2	Replicate #3	Replicate #4	Replicate #5	Replicate #1	Replicate #2	Replicate #3	Replicate #4	Replicate #5	replicate #6	Replicate #7	Replicate #1	Replicate #2	Replicate #3	Replicate #4	Replicate #5	replicate #6
mIL33	685.733	252.902	264.376	312.207	1003.4	1668.09	1497.63	1375.46	1314.73	210.187	175.268	269.127	188.715	306.855	694.008	180.712	306.469	1010.04	1044.76	285.683	315.784	258.889

## Sheet: Fig5G
anti inflammatory		Normal brain				PDGFB					PDGFA							NF1 + Cre
		Replicate #1	Replicate #2	Replicate #3	Replicate #4	Replicate #1	Replicate #2	Replicate #3	Replicate #4	Replicate #5	Replicate #1	Replicate #2	Replicate #3	Replicate #4	Replicate #5	replicate #6	Replicate #7	Replicate #1	Replicate #2	Replicate #3	Replicate #4	Replicate #5	replicate #6
	mArg1	78.8144	74.5451	75.4007	77.5483	652.302	501.743	837.982	848.197	655.964	85.7415	137.457	119.01	132.156	255.751	97.9822	146.906	77.3126	80.9314	118.867	78.4565	74.7932	70.2422
	mArg1_2	86.6913	106.76	124.412	84.0012	323.976	199.332	272.768	335.987	234.015	95.846	128.696	80.2662	106.262	173.318	99.0236	91.8389	89.2397	72.9455	104.738	80.947	89.7324	151.268
	mCD163	79.1	78.6996	75.4921	80.6573	98.1504	108.144	102.163	103.049	105.918	85.8827	105.751	108.978	104.017	98.3483	106.226	109.948	78.4143	85.2701	82.7559	86.8464	69.3526	70.8684
	mIL1R2	98.8502	79.6056	79.2847	77.0847	110.125	103.655	112.864	105.997	112.405	87.6708	80.5693	87.3815	80.8317	94.8848	86.107	86.9041	82.1373	87.4445	85.6649	95.5892	77.4974	77.58
	mIRF7	78.7709	90.2623	93.0728	86.1049	199.027	230.304	165.19	196.992	160.829	80.75	87.8875	93.0981	98.8223	92.7131	125.21	97.595	117.899	87.0758	104.93	129.934	77.8228	213.018
	mSTAT3	455.841	219.883	216.721	217.339	2370.91	2198.94	2358.82	2235.26	2148.72	1256.95	1711.35	1798.45	1628.28	1558.29	1446.04	1630.15	1568.79	691.289	1632.85	1536.18	348.021	337.363
		Normal brain				PDGFB					PDGFA							NF1 + Cre
pro inflammatory		Replicate #1	Replicate #2	Replicate #3	Replicate #4	Replicate #1	Replicate #2	Replicate #3	Replicate #4	Replicate #5	Replicate #1	Replicate #2	Replicate #3	Replicate #4	Replicate #5	replicate #6	Replicate #7	Replicate #1	Replicate #2	Replicate #3	Replicate #4	Replicate #5	replicate #6
	mIFNG	79.9157	78.8404	75.1591	83.016	73.4698	76.0342	71.5906	72.149	75.4643	90.5781	84.3291	84.8486	85.0411	83.5965	86.3757	76.7438	78.0916	73.7984	72.6083	73.1763	70.8228	96.8164
	mTNF	80.2703	83.1345	70.4682	72.9323	78.4205	72.4621	98.8223	98.7116	89.4656	84.9058		82.0507	79.6071	67.2894	81.0916	82.9742	86.2132	81.2615	89.9906	78.3765	83.198	88.6213
	mIL1b	82.7721	73.9609	78.787	71.163	87.6274	93.6782	108.793	86.9127	92.65	95.0337	100.197	93.4621	78.4553	99.736	95.2559	101.689	139.619	102.075	97.1777	96.3645	81.3197	152.918
	mNOS2	80.7468	86.1916	86.3458	72.3693	88.1043	105.368	89.8774	97.0867	101.523	104.628	86.2294	106.151	83.4517	108.812	97.6144	87.6573	74.7033	74.2605	88.6761	86.3134	90.7211	80.2751
other inflammatory		Normal brain				PDGFB					PDGFA							NF1 + Cre
		Replicate #1	Replicate #2	Replicate #3	Replicate #4	Replicate #1	Replicate #2	Replicate #3	Replicate #4	Replicate #5	Replicate #1	Replicate #2	Replicate #3	Replicate #4	Replicate #5	replicate #6	Replicate #7	Replicate #1	Replicate #2	Replicate #3	Replicate #4	Replicate #5	replicate #6
	mCCL7_2	74.0179	74.2834	96.3468	85.2934	273.003	190.674	253.805	304.355	368.276	94.8692	118.041	101.785	107.877	118.061	127.679	98.2163	86.7569	82.1494	77.2824	102.208	74.6661	88.9315
	mCCL2	79.1441	74.224	111.965	88.848	172.379	153.501	274.547	310.356	260.434	99.2479	92.8397	108.406	76.7333	96.183	132.887	100.009	78.9982	75.141	95.4594	145.827	77.3522	76.5354
	mCXCL10	77.3906	83.1428	68.2199	77.86	102.664	128.373	154.165	135.484	111.082	74.752	76.2543	78.1894	79.1084	81.0638	131.138	75.4766	81.8197	77.8114	75.9931	100.069	71.1823	77.2533
	mTGFA	82.5024	97.1837	68.3796	69.2402	106.243	132.69	140.202	154.269	139.347	81.8747		110.22	102.218	93.4087	110.351	108.758	102.163	102.407	111.764	146.982	102.075	78.5822
	mCCL7	79.7495	80.498	84.9698	75.3539	246.233	187.811	267.555	282.102	300.321	95.0952	118.33	104.531	92.5498	111.81	135.416	101.818	75.2009	81.7745	84.121	102.67	76.2561	76.8733

[truncated: 19 more sheets: Fig6D, Fig7A, Fig7B, Fig7C, Fig8F, Fig 9B, Fig 9C, Fig10C, sFig1A, sFig2, sFig3D, sFig3E, sFig3F, sFig3G, sFig4a, sFig5, sFig6B, sFig6C, sFig7B]
